# Supplementary material for: Genome-Wide Association Analysis Uncovers Genes Associated with Resistance to Head Smut Pathotype 5 in Senegalese Sorghum Accessions
Source: Plants (Basel). 2024 Mar 29;13(7):977. doi: 10.3390/plants13070977 (PMC11013943; doi:10.3390/plants13070977)
Supplement: Supplementary file 1 [file plants-13-00977-s001.zip]

Archive with 4 entries (4 files):
- Figures S1-S5.pptx
- Supplementary Data S1.xlsx
- Supplementary Table S1.xlsx
- Supplementary Table S2.xlsx
