# Supplementary material for: Genome-Wide Association Analysis Uncovers Genes Associated with Resistance to Head Smut Pathotype 5 in Senegalese Sorghum Accessions
Source: Plants (Basel). 2024 Mar 29;13(7):977. doi: 10.3390/plants13070977 (PMC11013943; doi:10.3390/plants13070977)
Supplement: Supplementary file 1 [file plants-13-00977-s001.zip › Supplementary Data S1.xlsx]

## Sheet: Sheet1
Senegalese Accessions
Greenhouse evaluation October 2020
		Pathotype 5
Item Number	Accession	Rating	Rating	Mean	Note	Race
1	PI 514279	100	0	50		Durra
2	PI 514280	100	100	100		Durra
3	PI 514282	100	50	75		Guinea
4	PI 514283	33	25	29		Durra
5	PI 514284	100	0	50		Guinea
6	PI 514285	25	0	13		Durra
7	PI 514286	25	0	13		Durra
8	PI 514287	50	25	38		Durra
9	PI 514288	66	100	83		Durra
10	PI 514289	0	100	50		Guinea
11	PI 514290	50	0	25		Guinea
12	PI 514291	33	0	17		Guinea
13	PI 514292	50	20	35		Durra
14	PI 514293	66	25	46		Guinea
15	PI 514294	66	66	66		Guinea
16	PI 514295	100	50	75		Guinea
17	PI 514296	33	75	54		Guinea
18	PI 514297	0	0	0		Guinea
19	PI 514298	33	0	17		Guinea
20	PI 514299	25	25	25		Guinea
21	PI 514300	50	0	25		Guinea
22	PI 514301	100	40	70		Guinea
23	PI 514302	33	0	17		Guinea
24	PI 514303	50	66	58		Guinea
25	PI 514304	50	0	25		Guinea
26	PI 514305	60	0	30		Guinea
27	PI 514306	50	25	38		Guinea
28	PI 514307	25	0	13		Guinea
29	PI 514308	25	50	38		Guinea
30	PI 514309	50	75	63		Guinea
31	PI 514310	0	0	0		Guinea
32	PI 514311	50	50	50		Guinea
33	PI 514312	25	0	13		Guinea
34	PI 514313	25	0	13		Guinea
35	PI 514314	66	0	33		Guinea
36	PI 514316	66	0	33		Guinea
37	PI 514317	0	0	0		Guinea
38	PI 514318	50	0	25		Guinea
39	PI 514319	25	0	13		Guinea
40	PI 514320	0	0	0		Guinea
41	PI 514321	25	0	13		Guinea
42	PI 514322	0	50	25		Guinea
43	PI 514323	0	0	0		Durra
44	PI 514324	50	0	25		Durra
45	PI 514325	25	0	13		Guinea
46	PI 514326	50	0	25		Guinea
47	PI 514332	25	0	13		Guinea
48	PI 514333	100	0	50		Guinea
49	PI 514334	100	75	88		Guinea
50	PI 514335	50	0	25		Guinea
51	PI 514336	50	0	25		Guinea
52	PI 514337	25	0	13		Guinea
53	PI 514338	0	0	0		Guinea
54	PI 514339	50	66	58		Guinea
55	PI 514340	0	0	0		Guinea
56	PI 514341	75	75	75		Guinea
57	PI 514343	0	0	0		Guinea
58	PI 514345	0	0	0		Guinea
59	PI 514346	0	0	0		Guinea
60	PI 514347	33	0	17		Guinea
61	PI 514348	100	100	100		Guinea
62	PI 514349	0	0	0		Guinea
63	PI 514350	100	0	50		Guinea
64	PI 514351	0	0	0		Guinea
65	PI 514352	50	0	25		Guinea
66	PI 514353	0	0	0		Guinea
67	PI 514354	0	0	0		Guinea
68	PI 514355	0	0	0		Guinea
69	PI 514356	50	0	25		Guinea
70	PI 514360	25	50	38		Guinea
71	PI 514361	33	0	17		Guinea
72	PI 514362	0	0	0		Guinea
73	PI 514363	50	33	42		Guinea
74	PI 514364	0	0	0		Guinea
75	PI 514366	0	0	0		Guinea
76	PI 514367	100	100	100		Durra
77	PI 514368	0	0	0		Durra
78	PI 514371	0	33	17		Guinea
79	PI 514372	33	33	33		Guinea
80	PI 514373	0	0	0		Guinea
81	PI 514374	0	0	0		Guinea
82	PI 514375	0	0	0		Guinea
83	PI 514376	0	0	0		Guinea
84	PI 514377	0	0	0		Guinea
85	PI 514379	0	0	0		Guinea
86	PI 514380	25	25	25		Guinea
87	PI 514381	0	0	0		Guinea
88	PI 514382	0	0	0		Guinea
89	PI 514383	50	0	25		Guinea
90	PI 514388	0	0	0		Guinea
91	PI 514390	33	0	17		Guinea
92	PI 514391	25	0	13		Guinea
93	PI 514392	0	0	0		Guinea
94	PI 514394	0	0	0		Guinea
95	PI 514395	50	25	38		Guinea
96	PI 514396	25	0	13		Guinea
97	PI 514397	0	0	0		Guinea
98	PI 514398	0	0	0		Guinea
99	PI 514399	0	0	0		Guinea
100	PI 514400	33	0	17		Guinea
101	PI 514401	0	0	0		Guinea
102	PI 514403	0	0	0		Guinea
103	PI 514404	0	0	0		Durra
104	PI 514409	0	100	50		Guinea
105	PI 514411	0	0	0		Guinea
106	PI 514412	0	0	0		Guinea
107	PI 514414	0	0	0		Guinea
108	PI 514417	25	0	13		Guinea
109	PI 514418	0	0	0		Guinea
110	PI 514419	0	0	0		Guinea
111	PI 514420	50	0	25		Guinea
112	PI 514423	0	25	13		Guinea
113	PI 514424	0	0	0		Guinea
114	PI 514425	100	0	50		Guinea
115	PI 514426	50	0	25		Guinea
116	PI 514427	25	0	13		Guinea
117	PI 514428	0	0	0		Guinea
118	PI 514429	100	0	50		Guinea
119	PI 514431	50	0	25		Guinea
120	PI 514432	50	0	25		Guinea
121	PI 514433	0	0	0		Guinea
122	PI 514434	0	0	0		Guinea
123	PI 514435	25	0	13		Guinea
124	PI 514436	0	0	0		Guinea
125	PI 514437	0	0	0		Guinea
126	PI 514438	0	0	0		Guinea
127	PI 514439	0	0	0		Guinea
128	PI 514440	33	0	17		Guinea
129	PI 514444	100	100	100		Guinea
130	PI 514448	25	33	29		Guinea
131	PI 514449	0	0	0		Guinea
132	PI 514452	0	0	0		Guinea
133	PI 514453	25	25	25		Guinea
134	PI 514454	33	33	33		Guinea
135	PI 514455	0	0	0		Caudatum
136	PI 514456	50	0	25		Guinea
137	PI 514458	50	0	25		Caudatum
138	PI 514459	25	25	25		Bicolor
139	PI 514460	0	0	0		Guinea
140	PI 514461	0	0	0		Caudatum
141	PI 514463	0	0	0		Caudatum
142	PI 514464	25	0	13		Caudatum
143	PI 514465	0	0	0		Guinea
144	PI 514466	0	0	0		Guinea
145	PI 514467	0	0	0		Guinea
146	PI 514468	0	0	0		Guinea	Young plants
147	PI 514469	33	0	17		Guinea
148	PI 514471	0	0	0		Guinea	Young plants
149	PI 514472	50	50	50		Guinea	Young plants
150	PI 514473	0	0	0		Guinea
151	PI 514474	0	0	0		Guinea
152	PI 514475	0	0	0		Guinea
153	PI 514478	100	0	50		Guinea
154	BTX 623	33	75	54		Kafir x Zera-zera
155	PI 609251	0	0	0		Caudatum
156	SC 748-5	50	0	25		Converted line originally from Bicolor
157	TAM 428	0	0	0		Zera-Zera(belonging to the race 'caudatum' and intermediate race 'caudatum-guinea')

## Sheet: Sheet2
Seed weight
Trial\Cultivar	PI514279	PI514280	PI514282	PI514283	PI514284	PI514285	PI514286	PI514287	PI514288	PI514289	PI514326	PI514361	PI514362	PI514363	PI514364	PI514366	PI514367	PI514368	PI514371	PI514372	PI514373	PI514375	PI514376	PI514377	PI514378	PI514379	PI514380	PI514381	PI514382	PI514383	PI514387	PI514388	PI514390	PI514391	PI514392	PI514393	PI514394	PI514395	PI514396	PI514397	PI514403	PI514429	PI514430	PI514431	PI514432	PI514433	PI514434	PI514435	PI514436
1	0.148	0.162	0.094	0.188	0.129	0.181	0.157	0.21	0.2	0.119	0.146	0.071	0.107	0.146	0.1111	0.151	0.18	0.157	0.135	0.15	0.15	0.11	0.111	0.13	0.146	0.084	0.134	0.125	0.123	0.136	0.13	0.152	0.118	0.127	0.134	0.13	0.053	0.14	0.105	0.078	0.13	0.15	0.088	0.135	0.123	0.127	0.077	0.118	0.115
2	0.209	0.193	0.115	0.212	0.113	0.215	0.196	0.206	0.222	0.128	0.138	0.07	0.114	0.147	0.121	0.123	0.182	0.172	0.148	0.133	0.161	0.119	0.096	0.133	0.144	0.079	0.128	0.114	0.148	0.124	0.142	0.141	0.138	0.13	0.148	0.11	0.048	0.135	0.112	0.076	0.13	0.155	0.076	0.154	0.098	0.131	0.066	0.144	0.13
3	0.174	0.183	0.119	0.18	0.111	0.181	0.181	0.2	0.194	0.121	0.122	0.079	0.142	0.151	0.131	0.123	0.204	0.15	0.132	0.142	0.149	0.113	0.103	0.141	0.143	0.082	0.15	0.141	0.123	0.129	0.137	0.139	0.137	0.102	0.125	0.103	0.055	0.125	0.134	0.088	0.121	0.158	0.08	0.143	0.146	0.121	0.074	0.109	0.124
4	0.196	0.196	0.102	0.166	0.081	0.198	0.174	0.222	0.213	0.132	0.137	0.084	0.111	0.154	0.105	0.126	0.187	0.146	0.143	0.135	0.145	0.112	0.103	0.131	0.156	0.072	0.136	0.124	0.139	0.126	0.145	0.146	0.155	0.131	0.144	0.109	0.063	0.137	0.118	0.093	0.151	0.162	0.086	0.132	0.123	0.127	0.088	0.116	0.129
5	0.185	0.175	0.107	0.185	0.102	0.165	0.195	0.223	0.209	0.148	0.125	0.077	0.13	0.154	0.123	0.136	0.197	0.147	0.144	0.153	0.123	0.113	0.104	0.135	0.148	0.075	0.142	0.123	0.126	0.138	0.149	0.158	0.138	0.114	0.121	0.13	0.057	0.123	0.124	0.091	0.114	0.155	0.094	0.137	0.134	0.127	0.077	0.118	0.128
6	0.185	0.138	0.105	0.216	0.1	0.211	0.196	0.202	0.212	0.105	0.133	0.072	0.109	0.138	0.123	0.117	0.204	0.16	0.137	0.138	0.157	0.122	0.105	0.137	0.141	0.086	0.129	0.116	0.15	0.108	0.144	0.141	0.14	0.12	0.125	0.105	0.05	0.149	0.092	0.078	0.118	0.173	0.085	0.153	0.121	0.125	0.074	0.115	0.115
7	0.182	0.18	0.122	0.189	0.099	0.153	0.15	0.205	0.23	0.114	0.134	0.07	0.119	0.158	0.119	0.13	0.196	0.154	0.132	0.15	0.15	0.123	0.096	0.143	0.123	0.1	0.131	0.144	0.137	0.142	0.127	0.161	0.135	0.134	0.136	0.101	0.052	0.137	0.108	0.081	0.133	0.145	0.086	0.115	0.123	0.126	0.073	0.131	0.122
8	0.151	0.196	0.109	0.17	0.102	0.183	0.188	0.203	0.195	0.142	0.137	0.075	0.118	0.134	0.121	0.138	0.171	0.162	0.14	0.144	0.146	0.121	0.114	0.145	0.142	0.078	0.134	0.132	0.141	0.125	0.12	0.143	0.129	0.131	0.129	0.093	0.053	0.143	0.109	0.095	0.115	0.15	0.08	0.153	0.125	0.132	0.071	0.118	0.149
9	0.152	0.178	0.126	0.198	0.1	0.179	0.194	0.196	0.2	0.114	0.138	0.085	0.094	0.136	0.121	0.133	0.165	0.164	0.155	0.15	0.141	0.112	0.104	0.149	0.151	0.076	0.139	0.136	0.123	0.116	0.138	0.142	0.14	0.127	0.129	0.129	0.051	0.121	0.112	0.086	0.118	0.155	0.075	0.142	0.101	0.127	0.071	0.131	0.146
10	0.143	0.184	0.125	0.206	0.101	0.17	0.186	0.207	0.191	0.12	0.144	0.076	0.131	0.128	0.123	0.127	0.164	0.124	0.131	0.12	0.172	0.109	0.098	0.134	0.143	0.083	0.129	0.13	0.106	0.131	0.145	0.15	0.096	0.132	0.117	0.126	0.049	0.138	0.104	0.087	0.108	0.153	0.085	0.132	0.133	0.136	0.079	0.11	0.125
11	0.165	0.169	0.123	0.18	0.106	0.218	0.181	0.19	0.161	0.106	0.152	0.088	0.138	0.154	0.107	0.13	0.177	0.148	0.132	0.147	0.147	0.116	0.093	0.154	0.151	0.081	0.133	0.164	0.154	0.126	0.141	0.163	0.114	0.139	0.13	0.087	0.056	0.137	0.122	0.091	0.119	0.15	0.074	0.12	0.121	0.12	0.076	0.124	0.12
12	0.168	0.167	0.12	0.174	0.098	0.16	0.163	0.17	0.188	0.109	0.117	0.085	0.131	0.143	0.114	0.12	0.198	0.145	0.131	0.138	0.132	0.103	0.092	0.139	0.147	0.087	0.103	0.131	0.164	0.106	0.134	0.13	0.124	0.119	0.129	0.122	0.054	0.135	0.108	0.085	0.13	0.15	0.085	0.143	0.128	0.129	0.065	0.106	0.128
13	0.19	0.175	0.132	0.181	0.098	0.196	0.183	0.21	0.172	0.136	0.131	0.086	0.135	0.164	0.117	0.132	0.141	0.131	0.144	0.158	0.127	0.107	0.103	0.126	0.137	0.088	0.139	0.14	0.148	0.122	0.108	0.128	0.133	0.128	0.122	0.103	0.052	0.141	0.121	0.065	0.129	0.145	0.088	0.135	0.12	0.128	0.077	0.116	0.12
14	0.168	0.144	0.109	0.166	0.103	0.191	0.2	0.223	0.185	0.109	0.131	0.08	0.119	0.14	0.116	0.122	0.195	0.153	0.164	0.147	0.162	0.103	0.122	0.123	0.125	0.078	0.118	0.123	0.129	0.132	0.152	0.121	0.121	0.124	0.115	0.101	0.052	0.136	0.11	0.069	0.116	0.151	0.086	0.133	0.115	0.134	0.078	0.125	0.137
15	0.171	0.178	0.092	0.159	0.101	0.184	0.209	0.18	0.167	0.121	0.132	0.085	0.12	0.146	0.109	0.109	0.169	0.151	0.137	0.15	0.122	0.118	0.095	0.138	0.141	0.089	0.117	0.124	0.146	0.113	0.147	0.147	0.123	0.12	0.125	0.114	0.05	0.112	0.117	0.061	0.125	0.156	0.08	0.141	0.112	0.125	0.071	0.11	0.123
16	0.193	0.17	0.111	0.173	0.095	0.188	0.15	0.169	0.183	0.111	0.128	0.076	0.122	0.145	0.133	0.144	0.164	0.152	0.131	0.128	0.14	0.12	0.101	0.139	0.149	0.073	0.13	0.153	0.137	0.131	0.131	0.158	0.116	0.113	0.121	0.094	0.049	0.129	0.106	0.078	0.13	0.15	0.076	0.139	0.103	0.13	0.067	0.121	0.135
17	0.153	0.173	0.104	0.195	0.101	0.17	0.175	0.15	0.188	0.114	0.115	0.08	0.109	0.139	0.112	0.144	0.157	0.132	0.123	0.145	0.132	0.128	0.1	0.135	0.131	0.081	0.13	0.131	0.146	0.121	0.126	0.154	0.124	0.13	0.122	0.108	0.066	0.123	0.109	0.074	0.115	0.147	0.072	0.141	0.122	0.114	0.079	0.115	0.135
18	0.166	0.181	0.13	0.164	0.111	0.19	0.164	0.175	0.179	0.108	0.123	0.085	0.118	0.139	0.116	0.143	0.183	0.169	0.157	0.122	0.151	0.12	0.093	0.131	0.143	0.092	0.129	0.144	0.148	0.133	0.144	0.141	0.134	0.144	0.118	0.116	0.061	0.125	0.107	0.083	0.121	0.146	0.082	0.117	0.144	0.11	0.079	0.127	0.133
19	0.159	0.16	0.105	0.198	0.111	0.162	0.206	0.196	0.165	0.113	0.13	0.081	0.125	0.124	0.11	0.141	0.172	0.146	0.151	0.146	0.125	0.099	0.094	0.119	0.154	0.086	0.137	0.117	0.101	0.119	0.12	0.151	0.139	0.129	0.109	0.091	0.053	0.117	0.104	0.093	0.139	0.154	0.085	0.154	0.103	0.121	0.071	0.108	0.115
20	0.18	0.191	0.104	0.197	0.94	0.181	0.177	0.201	0.208	0.092	0.141	0.08	0.121	0.144	0.098	0.13	0.149	0.156	0.126	0.142	0.165	0.102	0.096	0.154	0.126	0.093	0.125	0.132	0.121	0.125158	0.135789	0.145579	0.095	0.12	0.126263	0.078	0.0538947	0.137	0.096	0.075	0.126	0.129	0.07	0.139	0.143	0.129	0.076	0.116	0.117
21	0.1719	0.17465	0.1127	0.18485	0.1451	0.188	0.188	0.1969	0.205	0.118	0.1327	0.107	0.12065	0.1442	0.12	0.13095	0.17775	0.15095	0.13965	0.1419	0.14485	0.1135	0.10115	0.1368	0.14205	0.08315	0.13065	0.1322	0.1355				0.12745	0.1257		0.1075		0.132	0.1109	0.08135	0.1244	0.1517	0.08165	0.1379	0.1219	0.12595	0.07445	0.1189	0.1273
22						0.184	0.181571		0.193667	0.118095		0.0805714			0.116671
[truncated: 10 more columns]
