# Supplementary material for: Genome-Wide Association Analysis Uncovers Genes Associated with Resistance to Head Smut Pathotype 5 in Senegalese Sorghum Accessions
Source: Plants (Basel). 2024 Mar 29;13(7):977. doi: 10.3390/plants13070977 (PMC11013943; doi:10.3390/plants13070977)
Supplement: Supplementary file 1 [file plants-13-00977-s001.zip › Supplementary Table S1.xlsx]

## Sheet: Sheet1
Table S1. SNPs significantly associated with head smut disease identified through GWAS
SNP.Name	Chr	Pos	P.value	MAF
S4_1010468	4	1010468	3.14613e-06	0.0503356
S2_13166258	2	13166258	3.70997e-06	0.0469799
S4_9632221	4	9632221	4.85234e-06	0.0134228
S9_53781289	9	53781289	5.66327e-06	0.0771812
S9_58172353	9	58172353	8.03097e-06	0.0268456
S8_9590063	8	9590063	8.74104e-06	0.167785
