# Supplementary material for: Genome-Wide Association Analysis Uncovers Genes Associated with Resistance to Head Smut Pathotype 5 in Senegalese Sorghum Accessions
Source: Plants (Basel). 2024 Mar 29;13(7):977. doi: 10.3390/plants13070977 (PMC11013943; doi:10.3390/plants13070977)
Supplement: Supplementary file 1 [file plants-13-00977-s001.zip › Supplementary Table S2.xlsx]

## Sheet: candidate_genes_noDup
Table S2. List of candidate genes within genomic regions associated with head smut disease
Candidate genomic region (Chr:start -end)	Genbank Acc#	Gene	Description	Genomic coordinate (Chr:start-end)
2:13116567-13216567	XP_002461849.1	LOC8084623	geraniol 8-hydroxylase	2:13120117-13125485
	XP_002459712.2	LOC8084624	geraniol 8-hydroxylase	2:13165710-13167398
	XP_002459713.1	LOC8084626	F-box/FBD/LRR-repeat protein At4g00160	2:13176454-13177917
	XP_021310678.1	LOC8057295	uncharacterized protein LOC8057295	2:13180025-13180692
	XP_021309069.1	LOC8057296	uncharacterized protein LOC8057296	2:13181345-13183949
	XP_002461853.2	LOC8084627	protein PIN-LIKES 7	2:13186837-13189797
4:959457-1059457	XP_021314881.1	LOC110434654	luminal-binding protein 2	4:963115-966843
	XP_002451382.2	LOC8068224	probable metal-nicotianamine transporter YSL7	4:976082-978450
	XP_002453180.1	LOC8085200	probable metal-nicotianamine transporter YSL8	4:981760-983899
	XP_002451384.2	LOC8068225	retinol dehydrogenase 12	4:994142-997964
	XP_021314882.1	LOC110434655	transcription factor ILR3-like isoform X1	4:998737-1001104
	XP_021314182.1	LOC8085201	phytosulfokine receptor 1	4:1008423-1011734
	XP_021314495.1	LOC110434560	uncharacterized protein LOC110434560	4:1021695-1023163
	XP_002453181.1	LOC8085202	mevalonate kinase	4:1030650-1032925
	XP_002451387.1	LOC8068228	uncharacterized protein LOC8068228	4:1053802-1057022
	XP_021315934.1	LOC8085204	DNA-directed RNA polymerase II subunit 4	4:1058478-1059047
4:9582343-9682343	XP_002453576.1	LOC8073815	protein BZR1 homolog 4	4:9584881-9586753
	XP_021315118.1	LOC110434729	protein BZR1 homolog 3-like	4:9610540-9611889
	XP_021315510.1	LOC8085566	ADP,ATP carrier protein ER-ANT1 isoform X1	4:9649161-9651689
	XP_002451835.1	LOC8073818	uncharacterized protein LOC8073818	4:9667094-9672322
	XP_021302374.1	LOC8082811	protein CUP-SHAPED COTYLEDON 1	8:9587403-9590597
9:53732857-53832857	XP_021303660.1	LOC8064189	structural maintenance of chromosomes protein 4	9:53732286-53743651
	XP_002441318.2	LOC8077053	ethylene-responsive transcription factor 12	9:53747904-53748548
	XP_002441319.1	LOC8064190	ethylene-responsive transcription factor 8	9:53771956-53772729
	XP_002440012.2	LOC8064191	cysteine proteinase inhibitor	9:53782369-53789139
	XP_021303248.1	LOC8077681	zinc finger CCCH domain-containing protein 36	9:53795168-53797236
	XP_021302466.1	LOC8064193	putative E3 ubiquitin-protein ligase RING1a	9:53819305-53823896
	XP_002440014.1	LOC8080058	uncharacterized protein LOC8080058	9:53827602-53829643
	XP_021303088.1	LOC8080059	glyoxysomal processing protease, glyoxysomal isoform X3	9:53830685-53834278
9:58122353-58222353	XP_002440321.1	LOC8064734	predicted GPI-anchored protein 58	9:58132768-58133625
	XP_021303117.1	LOC8064735	uncharacterized protein LOC8064735	9:58146189-58155485
	XP_002441577.1	LOC8064738	PLASMODESMATA CALLOSE-BINDING PROTEIN 2	9:58168070-58169491
	XP_002441578.1	LOC8083809	uncharacterized protein LOC8083809	9:58178062-58179009
	XP_002441579.2	LOC8083810	mitogen-activated protein kinase 10	9:58190821-58202876
	XP_002440325.1	LOC8083812	RNA cytidine acetyltransferase 1	9:58215693-58224841
